# Supplementary material for: Genetic stratification of depression in UK Biobank
Source: Transl Psychiatry. 2020 May 24;10:163. doi: 10.1038/s41398-020-0848-0 (PMC7246256; doi:10.1038/s41398-020-0848-0)
Supplement: Supplementary file 1 — Supplementary Table 1 [file 41398_2020_848_MOESM1_ESM.xlsx]

## Sheet: Suppl.Table1
Supplementary Table 1. Number of individals overlapping between the case and control status based on the Composite International Diagnostic Interview Short Form (CIDI-SF) questionnaire and broad depression phenotypes
		CIDI-SF depression
		Case	Control	NA	Total
Broad Depression	Case	17061	8850	10879	36790
	Control	7912	52294	10098	70304
	NA	748	750	457	1955
	Total	25721	61894	21434	109049
