# Supplementary material for: Genetic stratification of depression in UK Biobank
Source: Transl Psychiatry. 2020 May 24;10:163. doi: 10.1038/s41398-020-0848-0 (PMC7246256; doi:10.1038/s41398-020-0848-0)
Supplement: Supplementary file 2 — Supplementary Table 2 [file 41398_2020_848_MOESM2_ESM.xlsx]

## Sheet: Suppl.Table2
Supplementary Table 2. Potential subgroup traits to be examined as heterogeneous subgroups within depression
Subgroup trait	Lead author	Pubmed number	doi	Reason for any exclusion
Neuroticism	van der Berg	24828478	http://doi.org/10.1007/s10519-014-9654-x
Schizophrenia	Schizophrenia Working Group of the Psychiatric Genomics Consortium	25056061	http://doi.org/10.1038/nature13595
Bipolar Disorder	Ruderfer	29906448	https://doi.org/10.1016/j.cell.2018.05.046
Attention Deficit/Hyperactivity Disorder	Demontis	30478444	https://doi.org/10.1038/s41588-018-0269-7
Autism Spectrum Disorder	Grove	30804558	https://doi.org/10.1038/s41588-019-0344-8
Anorexia Nervosa	Duncan	28494655	https://doi.org/10.1176/appi.ajp.2017.16121402
Triglyceride Level	Willer	24097068	http://dx.doi.org/10.1038/ng.2797
Coronary Artery Disease	CARDIoGRAMplusC4D Consortium	26343387	http://dx.doi.org/10.1038/ng.3396
Crohn's Disease	Lui	26192919	http://dx.doi.org/10.1038/ng.3359
Inflammatory Bowel Disease	De Lange	28067908	http://dx.doi.org/10.1038/ng.3760
Waist to Hip Ratio	Shungin	25673412	https://doi.org/10.1038/nature14132
Body Fat Percentage	Lu	26833246	http://dx.doi.org/10.1038/ncomms10495
Waist Circumference	Shungin	25673412	https://doi.org/10.1038/nature14132
Overweight	Berndt	23563607	http://dx.doi.org/10.1038/ng.2606
Obesity 1	Berndt	23563607	http://dx.doi.org/10.1038/ng.2606
Obesity 3	Berndt	23563607	http://dx.doi.org/10.1038/ng.2606
Body Mass Index	Locke	25673413	https://doi.org/10.1038/nature14177
Insomnia	Lane	27992416	http://dx.doi.org/10.1038/ng.3749	Included UK Biobank. Alternative study (http://dx.doi.org/10.1038/ng.3888) also includes UK Biobank
Excessive Daytime Sleepiness	Lane	27992416	http://dx.doi.org/10.1038/ng.3749	Included UK Biobank
Age of Menarche	Perry	25231870	https://doi.org/10.1038/nature13545
Age at Menopause	Day	26414677	http://dx.doi.org/10.1038/ng.3412
Age of First Birth	Barban	27798627	http://dx.doi.org/10.1038/ng.3698	Included UK Biobank
Number of Children Ever Born	Barban	27798627	http://dx.doi.org/10.1038/ng.3698	Included UK Biobank
Father's Age at Death	Pilling	27015805	http://doi.org/10.18632/aging.100930	Included UK Biobank
Years of Schooling	Rietveld	25201988	https://doi.org/10.1073/pnas.1404623111
College Completion	Rietveld	25201988	https://doi.org/10.1073/pnas.1404623111
Ever Smoked	Tobacco and Genetics Consortium	20418890	http://dx.doi.org/10.1038/ng.571
Age of Smoking Initiation	Tobacco and Genetics Consortium	20418890	http://dx.doi.org/10.1038/ng.571
Squamous Cell Lung Cancer	McKay	28604730	http://dx.doi.org/10.1038/ng.3892
Lung Cancer	McKay	28604730	http://dx.doi.org/10.1038/ng.3892
