# Supplementary material for: Genetic stratification of depression in UK Biobank
Source: Transl Psychiatry. 2020 May 24;10:163. doi: 10.1038/s41398-020-0848-0 (PMC7246256; doi:10.1038/s41398-020-0848-0)
Supplement: Supplementary file 3 — Supplementary Table 3 [file 41398_2020_848_MOESM3_ESM.xlsx]

## Sheet: Suppl.Table3
Supplementary Table 3. The genetic risk score beta coefficient for each subgroup trait within either Composite International Diagnostic Interview Short Form (CIDI-SF) depression or broad depression using variant selection criterion of < 10-4, < 10-6, and < 5 × 10-8. NA is used where no variants remain at the selection criteria.
	CIDI-SF depression			Broad depression
Subgroup trait	< 10-4	< 10-6	< 5 × 10-8	< 10-4	< 10-6	< 5 × 10-8
Neuroticism	0.103	NA	NA	0.102	NA	NA
Schizophrenia	0.062	0.077	0.095	0.017	0.039	0.039
Bipolar Disorder	0.062	0.085	0.12	0.041	0.069	0.037
Attention Deficit/Hyperactivity Disorder	0.028	0.13	0.078	0.034	0.077	0.042
Autism Spectrum Disorder	0.057	0.103	0.082	0.051	0.011	0.093
Anorexia Nervosa	0.016	0.062	NA	0.00787	0.044	NA
Triglyceride Level	0.122	0.082	0.08	0.078	0.089	0.084
Coronary Artery Disease	0.036	0.013	0.014	0.0023	0.00481	0.00782
Crohn's Disease	0.00392	0.000465	0.000432	0.00542	0.000183	0.0039
Inflammatory Bowel Disease	0.00737	0.00832	0.000325	0.00177	0.00802	0.000403
Waist to Hip Ratio	0.032	0.049	0.054	0.000752	0.022	0.077
Body Fat Percentage	0.00432	0.098	0.149	0.0065	0.18	0.164
Waist Circumference	0.117	0.066	0.085	0.037	0.00678	0.024
Overweight	0.063	0.087	0.079	0.00949	0.024	0.04
Obesity 1	0.042	0.061	0.06	0.014	0.025	0.036
Obesity 3	0.038	0.014	0.00214	0.00995	0.00547	0.024
Body Mass Index	0.101	0.081	0.103	0.05	0.039	0.036
Age of Menarche	0.056	0.00333	0.036	0.024	0.00803	0.035
Age at Menopause	0.012	0.018	0.0063	0.0069	0.000764	0.00632
Years of Schooling	0.24	0.371	0.165	0.158	0.358	0.199
College Completion	0.08	0.024	0.062	0.051	0.055	0.035
Ever Smoked	0.00924	NA	NA	0.031	NA	NA
Age of Smoking Initiation	0.087	NA	NA	0.2	NA	NA
Squamous Cell Lung Cancer	0.00903	0.00218	0.00129	0.00377	0.02	0.03
Lung Cancer	0.027	0.016	0.018	0.018	0.047	0.042
