# Supplementary material for: Genetic stratification of depression in UK Biobank
Source: Transl Psychiatry. 2020 May 24;10:163. doi: 10.1038/s41398-020-0848-0 (PMC7246256; doi:10.1038/s41398-020-0848-0)
Supplement: Supplementary file 4 — Supplementary Table 4 [file 41398_2020_848_MOESM4_ESM.xlsx]

## Sheet: Suppl.Table4
Supplementary Table 4. The genetic risk score beta coefficient (β) using variant selection criterion of < 10-4, < 10-6, and < 5 × 10-8 and the optimum variant selection criteria providing greatest power for each subgroup trait within broad depression in the full sample. NA is used where no variants remain at the selection criteria. Bold values indicate that power was > 0.6.
	β			Optimum variant selection criteria	Power
Subgroup trait	< 10-4	< 10-6	< 5 × 10-8
Neuroticism	0.05	NA	NA	< 10-4	0.108
Schizophrenia	0.046	0.063	0.067	< 10-6	0.93
Bipolar Disorder	0.025	0.06	0.05	< 10-4	0.778
Attention Deficit/Hyperactivity Disorder	0.035	0.046	0.000505	< 10-4	1
Autism Spectrum Disorder	0.03	0.055	0.069	< 10-4	1
Anorexia Nervosa	0.00682	0.00161	NA	< 10-4	1
Triglyceride Level	0.057	0.047	0.049	< 10-4	0.181
Coronary Artery Disease	0.015	0.00287	0.00324	< 10-4	0.174
Crohn's Disease	0.00191	0.00365	0.00661	< 5 × 10-8	0.328
Inflammatory Bowel Disease	0.00754	0.00154	0.000854	< 10-4	0.999
Waist to Hip Ratio	0.041	0.018	0.042	< 10-4	0.068
Body Fat Percentage	0.045	0.064	0.035	< 10-4	0.069
Waist Circumference	0.051	0.015	0.022	< 10-4	0.102
Overweight	0.00417	0.042	0.039	< 10-6	0.101
Obesity 1	0.014	0.031	0.037	< 10-4	0.135
Obesity 3	0.00933	0.014	0.019	< 10-4	0.275
Body Mass Index	0.014	0.011	0.043	< 10-4	0.072
Age of Menarche	0.019	0.014	0.016	< 10-4	0.1
Age at Menopause	0.00429	0.00131	0.000668	< 10-4	0.237
Years of Schooling	0.123	0.309	0.198	< 10-4	0.103
College Completion	0.042	0.036	0.028	< 10-4	0.205
Ever Smoked	0.00707	NA	NA	< 10-4	0.072
Age of Smoking Initiation	0.077	NA	NA	< 10-4	0.054
Squamous Cell Lung Cancer	0.013	0.022	0.041	< 5 × 10-8	0.177
Lung Cancer	0.015	0.029	0.039	< 10-6	0.138
