# Supplementary material for: Genetic stratification of depression in UK Biobank
Source: Transl Psychiatry. 2020 May 24;10:163. doi: 10.1038/s41398-020-0848-0 (PMC7246256; doi:10.1038/s41398-020-0848-0)
Supplement: Supplementary file 5 — Supplementary Table 5 [file 41398_2020_848_MOESM5_ESM.xlsx]

## Sheet: Suppl.Table5
Supplementary Table 5. Evidence of a subgroup from traits tested within broad depression in the full sample. The number of individuals classified as depression cases and depression controls is provided. The number of variants assessed is based on the optimum variant selection criterion for that trait as provided in Supplementary Table 4.
Subgroup trait	Number of variants	Depression cases	Depression controls	Subgroup P-value
Schizophrenia	160	74 981	137 449	0.1
Bipolar Disorder	380	42 418	77 585	0.56
Attention Deficit/Hyperactivity Disorder	305	44 976	82 829	0.22
Autism Spectrum Disorder	218	62 629	115 251	0.35
Anorexia Nervosa	151	75 715	138 955	0.97
Inflammatory Bowel Disease	877	12 348	22 795	0.65
